# Supplementary material for: Supplementation with a New Standardized Extract of Green and Black Tea Exerts Antiadipogenic Effects and Prevents Insulin Resistance in Mice with Metabolic Syndrome
Source: Int J Mol Sci. 2023 May 10;24(10):8521. doi: 10.3390/ijms24108521 (PMC10218622; doi:10.3390/ijms24108521)
Supplement: Supplementary file 1 [file ijms-24-08521-s001.zip]

Archive with 1 entries (1 files):
- ijms-2340748-supplementary.pdf
